# Supplementary material for: Establishing Multi-Dimensional LC-MS Systems for Versatile Workflows to Analyze Therapeutic Antibodies at Different Molecular Levels in Routine Operations
Source: Pharmaceuticals (Basel). 2025 Mar 12;18(3):401. doi: 10.3390/ph18030401 (PMC11944941; doi:10.3390/ph18030401)
Supplement: Supplementary file 1 [file pharmaceuticals-18-00401-s001.zip]

Archive with 1 entries (1 files):
- pharmaceuticals-3499063-supplementary.pdf
